# Supplementary material for: Synthesis and Evaluation of Marine-Inspired Compounds Result in Hybrids with Antitrypanosomal and Antileishmanial Activities
Source: Mar Drugs. 2023 Oct 24;21(11):551. doi: 10.3390/md21110551 (PMC10671849; doi:10.3390/md21110551)
Supplement: Supplementary file 1 [file marinedrugs-21-00551-s001.zip]

Archive with 1 entries (1 files):
- marinedrugs-2673400-supplementary.pdf
